# Supplementary material for: Standalone bio-interventional uveoscleral outflow enhancement for intraocular pressure reduction in open-angle glaucoma: One-year results from a prospective multicenter real-world evidence study (NCT05506423)
Source: PLoS One. 2026 Jun 26;21(6):e0351552. doi: 10.1371/journal.pone.0351552 (PMC13308803; doi:10.1371/journal.pone.0351552)
Supplement: S1 File — These data reflect enrollment and reporting at the time of the data snapshot used for the present analysis. (XLSX) [file pone.0351552.s001.xlsx]

## Sheet: Data
eye_id	patient_id	index_eye	bilateral	spacers	age_years	sex	race	hispanic	glaucoma_POAG	glaucoma_secondary_OAG	glaucoma_ACG	refractory	lens_pseudophakic	prior_cataract_sx	prior_canal_migs	prior_filtering_sx	prior_cpc	prior_slt	bl_iop	bl_meds	bl_vf_md	iop_m1	iop_m6	iop_m12	meds_m1	meds_m6	meds_m12	subsequent_incisional_before_m12	ae_high_iop	ae_high_iop_lt30d	ae_high_iop_30_90d	ae_high_iop_gt90d	ae_hyphema	ae_hypotony	ae_pneumonia	ae_retinal_tear	ae_vf_worsening	subseq_slt	subseq_yag_synech	subseq_cba	subseq_goniotomy	subseq_trabeculectomy	subseq_tube_shunt
1	33	1	0	1	86	Male	White	No	1	0	0	0	1	1	0	0	0	0	23	3		11	9	14	3	0	0	0	0	0	0	0	0	0	0	0	0	0	0	0	0	0	0
2	38	1	0	2	90	Female	White	No	1	0	0	0	1	1	0	0	0	0	27	2	-4.27	14	18	6	2	2	2	0	0	0	0	0	0	0	0	0	0	0	0	0	0	0	0
3	9	1	0	2	78	Male	White	Yes	1	0	0	0	1	0	0	1	0	0	12	4		15		11	0		2	0	0	0	0	0	0	0	0	0	0	0	0	0	0	0	0
4	4	1	0	1	85	Male	White	No	1	0	0	0	1	0	1	0	0	0	26	5	-5.56	23	19	20	1	1	5	0	0	0	0	0	0	0	0	0	0	0	0	0	0	0	0
5	26	0	1	3	72		Other/Not Reported	No	1	0	0	0	1	1	1	1	1	0	22	2	-7.9	15	16		1	1		0	0	0	0	0	0	0	0	0	0	0	0	0	0	0	0
6	29	1	0	2	51	Male	White	Yes	1	0	0	0	1	0	0	0	0	0	28	3		13		15	0		1	0	0	0	0	0	0	0	0	0	0	0	0	0	0	0	0
7	2	1	0	2	70	Male	Black or African American	No	1	0	0	0	1	1	0	0	0	0	27	1	-16.99	9	18	19	2	2	2	0	0	0	0	0	0	0	0	0	0	0	0	0	0	0	0
8	22	1	0	2	79	Female	White	Yes	1	0	0	0	1	0	0	0	0	0	22	4		6	11	10	0	0	1	0	0	0	0	0	0	0	0	0	0	0	0	0	0	0	0
9	6	1	0	2	53	Female	Asian	No	1	0	0	0	1	1	1	1	1	0	21	5	-32.79	4	24	18	4	3	3	0	0	0	0	0	0	1	0	0	0	0	0	0	0	0	0
10	36	1	1	1	57	Male	White	Yes	1	0	0	0	1	0	0	0	0	0	16	4		10	13	15	0	0	0	0	0	0	0	0	0	0	0	0	0	0	0	0	0	0	0
11	5	1	0	2	76	Male	White	No	1	0	0	0	1	1	1	0	0	0	18	2	-12.26	23	15	12	1	2	2	0	0	0	0	0	0	0	0	0	0	0	0	0	0	0	0
12	37	1	0	2	47	Male	White	Yes	1	0	0	0	1	1	0	0	0	0	31	0		10		10	1		1	0	0	0	0	0	0	0	0	0	0	0	0	0	0	0	0
13	30	1	0	2	68	Male	White	No	1	1	0	0	1	1	1	0	0	0	15	2		9	12	12	0	1	1	0	0	0	0	0	0	0	1	0	0	0	0	0	0	0	0
14	11	1	0	1	72	Female	White	No	1	1	0	0	1	1	1	0	0	1	29	2		16	21	23	3	3	3	0	1	1	0	0	1	0	0	0	0	1	0	0	1	0	0
15	12	1	0	1	87	Male	White	No	0	1	0	0	1	1	1	0	0	0	27	4		7			1			0	0	0	0	0	0	0	0	0	0	0	0	0	0	0	0
16	34	1	0	1	64	Male	White	No	1	0	0	0	1	1	0	0	0	0	24	1	-17.85	23	24		0	0		0	0	0	0	0	0	0	0	0	0	0	0	0	0	0	0
17	15	1	0	2	66	Male	White	Yes	1	0	0	0		0	0	0	0	0	25	4		18	13	17	0	1	1	0	0	0	0	0	0	0	0	0	0	0	0	0	0	0	0
18	36	0	1	2	57		Other/Not Reported	No	1	0	0	0	1	0	0	0	0	0	18	4		14	17	20	0	0	0	0	0	0	0	0	0	0	0	0	0	0	0	0	0	0	0
19	1	1	0	2	67	Male	White	No	1	0	0	0	1	1	0	0	0	0	20	3	-20	11	28	21	3	3	3	0	0	0	0	0	0	0	0	0	0	0	0	0	0	0	0
20	14	1	0	2	67	Male	White	Yes	1	0	0	0	0	0	0	0	0	0	26	1								0	0	0	0	0	0	0	0	0	0	0	0	0	0	0	0
21	19	1	0	2	69	Male	White	Yes	1	0	0	0	0	1	0	0	0	0	21	0		10		10	0		0	0	0	0	0	0	0	0	0	0	0	0	0	0	0	0	0
22	21	1	0	1	72	Female	Black or African American	No	1	0	0	0	1	1	0	0	0	0	26	2	-6.35	19	27	34	2	2	3	1	1	0	0	1	0	0	0	0	0	0	0	0	0	0	1
23	18	1	0	2	71	Female	Black or African American	No	0	1	0	0	1	1	1	0	0	0	22	3	-18.2	11	19	13	3	3	4	0	0	0	0	0	0	0	0	0	1	0	0	0	0	0	0
24	20	1	0	3	49	Male	White	No	0	1	0	0	1	1	1	1	1	0	18	4	-9.82	10	25	14	4	4	2	0	0	0	0	0	0	0	0	0	0	0	0	0	0	0	0
25	8	1	0	2	74	Male	Black or African American	No	1	0	0	0	1	0	0	0	0	0	17	4		10	11	19	4	4	4	0	0	0	0	0	0	0	0	0	0	0	0	0	0	0	0
26	26	1	1	2	72	Female	White	No	1	0	0	0	1	1	1	1	1	0	16	1	-18.83	18	10	10	0	1	1	0	1	0	0	1	0	0	0	0	0	0	0	0	0	0	0
27	3	1	0	2	73	Female	White	Yes	1	0	0	0	1	0	0	0	0	0	30	5		12	12	14	0	0	0	0	0	0	0	0	0	0	0	0	0	0	0	0	0	0	0
28	13	1	0	3	77	Male	White	No	1	0	0	0	1	1	1	1	0	0	13	4	-1.71	14	12	13	4	4	0	1	0	0	0	0	0	0	0	0	0	0	0	0	0	1	0
29	25	1	0	1	71	Female	White	No	1	0	0	0	1	1	1	0	0	0	16	0	-7.05	19	15	13	0	0	0	0	0	0	0	0	0	0	0	0	0	0	0	0	0	0	0
30	7	1	0	2	72	Male	White	Yes	1	0	0	0	1	0	0	0	0	0	19	2		11		14	1		1	0	0	0	0	0	0	0	0	0	0	0	0	0	0	0	0
31	31	1	0	2	63	Female	White	No	1	0	0	0	1	1	0	0	0	0	17	2		39	14	13	2	2	2	0	1	1	0	0	0	1	0	1	0	0	0	0	0	0	0
32	28	1	0	2	69	Male	White	No	1	0	0	0	1	1	0	0	0	0	21	4								0	0	0	0	0	0	0	0	0	0	0	0	0	0	0	0
33	35	1	0	2	76	Female	White	Yes	1	0	0	0	1	1	1	0	0	0	21	4	-5.94	22	14	15	4	4	4	0	1	1	0	0	0	0	0	0	0	0	0	0	0	0	0
34	17	1	0	2	72	Female	White	No	1	0	0	0	1	1	1	1	0	0	35	3	-17.23	24	25	19	5	5	5	0	1	0	0	1	0	0	0	0	0	0	0	1	0	0	0
35	23	1	0	2	85	Female	Black or African American	No	1	0	0	0	1	1	1	0	0	1	21	5	-4.78	14	17	12	5	4	5	0	0	0	0	0	0	0	0	0	0	1	0	0	0	0	0
36	32	1	1	2	78	Male	White	No	1	0	0	0	1	1	0	0	0	0	18	2	-7.91	14	14		2	2		0	0	0	0	0	0	0	0	0	0	0	0	0	0	0	0
37	10	1	0	2	73	Female	White	No	1	0	0	0	1	1	0	0	0	0	22	3	-10.95	39	16	15	3	3	3	0	1	1	0	0	0	0	0	0	0	0	0	0	0	0	0
38	32	0	1	2	78		Other/Not Reported	No	1	0	0	0	1	1	0	0	0	0	20	2	-6.56	14	12		2	2		0	0	0	0	0	0	0	0	0	0	0	0	0	0	0	0
39	16	1	0	2	66	Female	White	Yes	1	0	0	0		0	0	0	0	0	17	4		19		19	1		1	0	0	0	0	0	0	0	0	0	0	0	0	0	0	0	0
40	27	1	0	2	86	Female	White	No	1	0	0	0	1	1	0	0	0	0	21	2	-13.64	27	21	19	2	2	2	0	0	0	0	0	0	0	0	0	0	0	0	0	0	0	0
41	24	1	0	1	83	Female	White	Yes	1	0	0	0	1	0	0	0	0	0	22	3		13	14	16	1	1	1	0	0	0	0	0	0	0	0	0	0	0	0	0	0	0	0

## Sheet: Definitions
term	description
eye_id	Random integer (1-41) uniquely identifying each study eye. Not linked to any registry identifier.
patient_id	Random integer (1-38) uniquely identifying each patient. Bilateral patients share the same patient_id across both eye rows.
index_eye	1 = eye used in the prespecified sensitivity analysis restricted to one eye per patient (N=38); 0 = fellow eye of a bilateral patient excluded from that analysis.
bilateral	1 = patient underwent the standalone procedure in both eyes and both eyes met the 12-month follow-up criterion; 0 = unilateral.
spacers	Number of acellular scleral allograft spacers placed (1 = single, 2 = double).
age_years	Patient age in years at time of surgery.
sex	Patient sex: Female or Male.
race	Patient race: White; Black or African American; Asian; Other/Not Reported.
hispanic	Hispanic or Latino ethnicity: Yes or No.
glaucoma_POAG	1 = primary open-angle glaucoma diagnosis recorded at baseline; 0 = not recorded. Eyes may have multiple glaucoma diagnoses.
glaucoma_secondary_OAG	1 = secondary open-angle glaucoma (pigmentary, pseudoexfoliative, or other secondary OAG) recorded at baseline; 0 = not recorded.
glaucoma_ACG	1 = angle-closure glaucoma recorded at baseline; 0 = not recorded.
refractory	1 = eye met the study definition of treatment-refractory glaucoma: prior failed incisional surgery, prior failed cilioablative procedure, uncontrolled IOP on maximally tolerated medical therapy, or anatomic contraindication to incisional surgery; 0 = not refractory.
lens_pseudophakic	Lens status at baseline: 1 = pseudophakic; 0 = phakic; blank = not recorded.
prior_cataract_sx	1 = prior cataract extraction recorded in ocular history; 0 = none recorded.
prior_canal_migs	1 = prior canal-based minimally invasive glaucoma surgery (e.g., trabecular stent, goniotomy, canaloplasty) recorded in ocular history; 0 = none recorded.
prior_filtering_sx	1 = prior incisional filtering surgery (trabeculectomy, tube shunt, or XEN stent) recorded in ocular history; 0 = none recorded.
prior_cpc	1 = prior cyclophotocoagulation recorded in ocular history; 0 = none recorded.
prior_slt	1 = prior selective laser trabeculoplasty recorded in ocular history; 0 = none recorded.
bl_iop	Intraocular pressure (mmHg) measured at the pre-operative baseline visit.
bl_meds	Number of IOP-lowering medications at baseline.
bl_vf_md	Visual field mean deviation (dB) at baseline. Blank if not measured or not recorded within the pre-operative window.
iop_m1	IOP (mmHg) at the 1-month post-operative visit. Blank if visit not completed or IOP not recorded.
iop_m6	IOP (mmHg) at the 6-month post-operative visit. Blank if visit not completed or IOP not recorded.
iop_m12	IOP (mmHg) at the 12-month post-operative visit. Blank if visit not completed, IOP not recorded, or eye had a subsequent incisional glaucoma procedure before the 12-month visit (see subsequent_incisional_before_m12).
meds_m1	Number of IOP-lowering medications at 1 month. Blank if visit not completed.
meds_m6	Number of IOP-lowering medications at 6 months. Blank if visit not completed.
meds_m12	Number of IOP-lowering medications at 12 months. Blank if visit not completed or eye had a subsequent incisional procedure before the 12-month visit.
subsequent_incisional_before_m12	1 = eye underwent a subsequent incisional glaucoma procedure (trabeculectomy or tube shunt) before the 12-month visit; these eyes are excluded from the 12-month IOP and medication outcome analyses. 0 = no subsequent incisional procedure before 12 months.
ae_high_iop	1 = adverse event of IOP elevation >=10 mmHg above baseline recorded within 12-month follow-up; 0 = none recorded.
ae_high_iop_lt30d	1 = high IOP adverse event with onset within 30 days of surgery; 0 = none in this window.
ae_high_iop_30_90d	1 = high IOP adverse event with onset between 30 and 90 days post-surgery; 0 = none in this window.
ae_high_iop_gt90d	1 = high IOP adverse event with onset more than 90 days post-surgery; 0 = none in this window.
ae_hyphema	1 = persistent hyphema adverse event recorded within 12-month follow-up; 0 = none recorded.
ae_hypotony	1 = hypotony (IOP <6 mmHg) adverse event recorded within 12-month follow-up and not attributed to a subsequent surgical procedure; 0 = none recorded.
ae_pneumonia	1 = pneumonia (non-ocular adverse event) recorded within 12-month follow-up; 0 = none recorded.
ae_retinal_tear	1 = retinal tear (non-ocular adverse event) recorded within 12-month follow-up; 0 = none recorded.
ae_vf_worsening	1 = visual field worsening >=2.5 dB adverse event recorded within 12-month follow-up; 0 = none recorded.
subseq_slt	1 = selective laser trabeculoplasty performed as a subsequent glaucoma procedure within 12-month follow-up; 0 = none recorded.
subseq_yag_synech	1 = YAG laser synechiolysis performed as a subsequent procedure within 12-month follow-up; 0 = none recorded.
subseq_cba	1 = ciliary body ablation (cyclophotocoagulation or micropulse CPC) performed as a subsequent glaucoma procedure within 12-month follow-up; 0 = none recorded.
subseq_goniotomy	1 = goniotomy or angle-based procedure (including OMNI or GATT) performed as a subsequent glaucoma procedure within 12-month follow-up; 0 = none recorded.
subseq_trabeculectomy	1 = trabeculectomy performed as a subsequent glaucoma procedure within 12-month follow-up; 0 = none recorded.
subseq_tube_shunt	1 = aqueous tube shunt (e.g., Ahmed valve) implanted as a subsequent glaucoma procedure within 12-month follow-up; 0 = none recorded.
